# Supplementary material for: The Overlooked Tradition of “Personal Music” and Its Place in the Evolution of Music
Source: Front Psychol. 2020 Feb 18;10:3051. doi: 10.3389/fpsyg.2019.03051 (PMC7040865; doi:10.3389/fpsyg.2019.03051)
Supplement: Data Sheet 3 — Textural typology for Appendix. [file Data_Sheet_3.xlsx]

## Sheet: Sheet1
The summary of textural typology of JHs made from different materials, in hypothetical chronological order of introduction of these materials or/and mastering the correspoding technologies
	Chronological Order	Material of Making	Texture Type	Textural Parts	Musical Functions	Bandwidth (Hz)	Max. Intensity (dBu)	Number of Pitch Classes	Tonal genera
	1)	Grass	5-part	bass	IIIa melody	50-175	-47.7	8	hemitonic
			scattered	tenor	I melody	205-686	-34.4	7	gapped hemitonic
			quintuplum	alto	IIb melody	701-1300	-45	5	gapped hemitonic
				soprano	IIa melody	1330-2467	-43.7	7	gapped chromatic
				descant	IIIb melody	2526-3757	-54	5	chromatic
	2)	Bamboo	4-part	bass	pedal tone	10-210	-37.3	1	monotonic
			melodic	tenor	melodic figure	277-331	-36	2	ditonic 2nd
			ostinato	alto	I melody	352-800	-31	5	anhemitonic
			duplum	soprano	II melody	772-2606	-34.7	11	diatonic
			4-part	bass	pedal tone	42-112	-56.3	1	monotonic
			chordal	tenor	pedal chord	200-630	-47.1	3	triadic
			pedal	alto	I melody	710-2517	-35	12	diatonic
			duplum	soprano	II melody	2833-3698	-54	4	chromatic
			4-part	bass	pedal tone	61-330	-33.1	1	monotonic
			framed	tenor	II melody	415-912	-20.4	4	gapped whole-tone
			duplum	alto	I melody	994-1991	-18.8	5	hemitonic
				soprano	pedal chord	2073-3399	-40.6	cluster	chromatic
			4-part	bass	pedal tone	50-255	-39.9	1	monotonic
			chordal	tenor	chordal figure	321-1141	-14.2	3 + 3	9th-chordal
			ostinato	alto	I melody	1160-2320	-27.1	6 (7)	diatonic
			duplum	soprano	II melody	2324-3483	-39.4	4	diatonic
	3)	Wood	5-part	bass	pedal tone	63-210	-40.1	1	monotonic
			framed	tenor	II melody	221-703	-39	4	anhemitonic
			triplum	alto	I melody	684-2310	-38	14	chromatic
				soprano	III melody	2470-3601	-59.3	7	chromatic
				descant	pedal chord	3634-5175	-64.5	cluster	chromatic
			4-part	bass	pedal tone	62-267	-48.1	1	monotonic
			simple	tenor	II melody	284-1054	-36	6	hemitonic
			triplum	alto	I melody	1115-2168	-27.4	9 (10)	chromatic
				soprano	III melody	2232-3407	-43.7	5	gapped chromatic
	4)	Bone	4-part	bass	pedal dyad	50-228	-35.6	2	dyadic 5th
			simple	tenor	I melody	263-964	-32	5	hemitonic
			triplum	alto	II melody	990-1938	-36.3	7	chromatic
				soprano	III melody	990-1938	-56.8	7	chromatic
			4-part	bass	pedal chord	48-364	-39.2	3	triadic
			simple	tenor	II melody	366-728	-35.2	7 (8)	hemitonic
			triplum	alto	I melody	730-1513	-34.9	8	diatonic
				soprano	III melody	1528-2378	-44.4	5	chromatic
	5)	Copper	4-part	bass	pedal tone	64-264	-57.3	1	monotonic
			framed	tenor	II melody	326-783	-43.2	4	anhemitonic
			duplum	alto	I melody	848-3524	-40.1	5	chromatic
				soprano	pedal chord	3590-6332	-50	cluster	chromatic
	6)	Bronze	3-part	bass	pedal dyad	47-432	42.2	2	dyadic 5th
			framed	tenor	melody	540-2807	-32	13	anhemitonic
			homophony	alto	pedal chord	2917-4213	-52.6	cluster	chromatic
			4-part	bass	pedal tone	37-220	-48.4	1	monotonic
			framed	tenor	II melody	270-631	-31.8	5	dim. 7th-chord arpeggio
			duplum	alto	I melody	727-3520	-28.4	11	"false" hemitonic
				soprano	pedal chord	3256-5236	-63.4	cluster	chromatic
	7)	Iron	3-part	bass	pedal dyad	89-299	39.4	2	dyadic 5th
			figurative	tenor	melodic figure	293-814	-31	5	7th-chord arpeggio
			homophony	alto	melody	831-2236	-32.2	13	chromatic
			4-part	bass	pedal dyad	67-332	-60	2	dyadic 4th
			framed	tenor	II melody	385-1004	-34.7	9	gapped heptatonic
			duplum	alto	I melody	1558-2318	-33.8	8	"false" octatonic
				soprano	pedal chord	2347-3602	-51.7	cluster	chromatic
	8)	Steel	3-part	bass	pedal tone	51-304	-36.4	1	monotonic
			superius	tenor	pedal chord	322-654	-30.1	5	9th-chordal
			homophony	alto	melody	705-2329	-30.9	18	chromatic
			5-part	bass	pedal tone	30-210	-61.9	1	monotonic
			tri-pedal	tenor	pedal chord	250-585	-36.9	4	aug. 7th-chordal
			homophony	alto	melody	544-1800	-24.3	5 (6)	hemitonic
			with a 2nd	soprano	pedal chord	1800-2927	-58	cluster	chromatic
			voice	descant	supporting voice	2960-3807	-59.2	3	chromatic
			4-part	bass	pedal chord	30-210	-53.8	3	triadic
			framed	tenor	II melody	250-585	-31.5	2	ditonic 2nd
			ostinato	alto	melody	544-1800	-27	7	chromatic
			homophony	soprano	pedal chord	1800-2927	-56.5	cluster	chromatic
	9)	Brass	4-part	bass	pedal tone	41-189	-70.8	1	monotonic
		(idioglot)	simple	tenor	melodic figure	218-753	-49	7	diatonic
			triplum	alto	I melody	803-2313	-50.9	11	chromatic
				soprano	II melody	2361-3161	-62.1	5	chromatic
			5-part	bass	pedal tone	40-169	-49.7	1	monotonic
			chordal	tenor	pedal chord	173-307	-47.7	3	triadic
			framed	alto	I melody	318-735	-37.6	7	chromatic
			dumpum	soprano	II melody	758-2194	-40.1	9	chromatic
				descant	pedal chord	2201-3673	-60.8	cluster	chromatic
	10)	Brass	4-part	bass	pedal dyad	73-291	-46.3	2	dyadic 5th
		(heteroglot)	framed	tenor	melodic figure	304-628	-39.8	4	7th-chord arpeggio
			figurative	alto	melody	668-1976	-27.9	9	chromatic
			homophony	soprano	pedal chord	2064-4307	-44.8	cluster	chromatic
	11)	Stainless	3-part	bass	pedal tone	38-231	47.3	1	monotonic
		steel	superius	tenor	pedal chord	207-757	-37.9	7	9th-chordal
			homophony	alto	melody	759-3585	-36	17	chromatic
