# Supplementary material for: The Overlooked Tradition of “Personal Music” and Its Place in the Evolution of Music
Source: Front Psychol. 2020 Feb 18;10:3051. doi: 10.3389/fpsyg.2019.03051 (PMC7040865; doi:10.3389/fpsyg.2019.03051)
Supplement: Presentation 1 — Audio for the article. [file Presentation_1.zip]

Archive with 118 entries (115 files):
- Audio for article/
- Audio for article/45. Wood varyga tenor.mp3
- __MACOSX/
- __MACOSX/Audio for article/
- __MACOSX/Audio for article/._45. Wood varyga tenor.mp3
- Audio for article/47. Wood varyga soprano.mp3
- __MACOSX/Audio for article/._47. Wood varyga soprano.mp3
- Audio for article/12. Tyyn Yrya-2, Sleptsov.mp3
- __MACOSX/Audio for article/._12. Tyyn Yrya-2, Sleptsov.mp3
- Audio for article/25. Hyttya-hyttya JH.mp3
- __MACOSX/Audio for article/._25. Hyttya-hyttya JH.mp3
- Audio for article/06. Dinimiaku child's song, father.mp3
- __MACOSX/Audio for article/._06. Dinimiaku child's song, father.mp3
- Audio for article/17. Imitation of a water-stream.mp3
- __MACOSX/Audio for article/._17. Imitation of a water-stream.mp3
- Audio for article/.DS_Store
- __MACOSX/Audio for article/._.DS_Store
- Audio for article/43. Mukkuri 1965 soprano.mp3
- __MACOSX/Audio for article/._43. Mukkuri 1965 soprano.mp3
- Audio for article/40. Mukkuri 1965 bass G1.mp3
- __MACOSX/Audio for article/._40. Mukkuri 1965 bass G1.mp3
- Audio for article/07. Derkuptie child's song, mother.mp3
- __MACOSX/Audio for article/._07. Derkuptie child's song, mother.mp3
- Audio for article/04. Romantic duet.mp3
- __MACOSX/Audio for article/._04. Romantic duet.mp3
- Audio for article/01. Throat singing Ankhani Seagull.mp3
- __MACOSX/Audio for article/._01. Throat singing Ankhani Seagull.mp3
- Audio for article/53. Bronze Xc.replica bass.mp3
- __MACOSX/Audio for article/._53. Bronze Xc.replica bass.mp3
- Audio for article/13. tyyn yrya-1, Turnin.mp3
- __MACOSX/Audio for article/._13. tyyn yrya-1, Turnin.mp3
- Audio for article/50. Tumran Kurinka tenor.mp3
- __MACOSX/Audio for article/._50. Tumran Kurinka tenor.mp3
- Audio for article/44. Wood varyga bass.mp3
- __MACOSX/Audio for article/._44. Wood varyga bass.mp3
- Audio for article/34. bronze_vargan_X Beskrovny.mp3
- __MACOSX/Audio for article/._34. bronze_vargan_X Beskrovny.mp3
- Audio for article/14. Forest nenets personal song 2001.mp3
- __MACOSX/Audio for article/._14. Forest nenets personal song 2001.mp3
- Audio for article/20. Back Erkin.mp3
- __MACOSX/Audio for article/._20. Back Erkin.mp3
- Audio for article/56. For Topahti.mp3
- __MACOSX/Audio for article/._56. For Topahti.mp3
- Audio for article/32. Wood Varyga(1969).mp3
- __MACOSX/Audio for article/._32. Wood Varyga(1969).mp3
- Audio for article/38. Koka Agniun long soprano.mp3
- __MACOSX/Audio for article/._38. Koka Agniun long soprano.mp3
- Audio for article/55. Bronze Xc.replica alto.mp3
- __MACOSX/Audio for article/._55. Bronze Xc.replica alto.mp3
- Audio for article/48. Wood varyga descant.mp3
- __MACOSX/Audio for article/._48. Wood varyga descant.mp3
- Audio for article/19. Front Erkin.mp3
- __MACOSX/Audio for article/._19. Front Erkin.mp3
- Audio for article/22. Low Erkin.mp3
- __MACOSX/Audio for article/._22. Low Erkin.mp3
- Audio for article/33. Bone tumran Kurin'ka cut.mp3
- __MACOSX/Audio for article/._33. Bone tumran Kurin'ka cut.mp3
- Audio for article/23. Playing khomus for oneself.mp3
- __MACOSX/Audio for article/._23. Playing khomus for oneself.mp3
- Audio for article/28. Persina's improvisation.mp3
- __MACOSX/Audio for article/._28. Persina's improvisation.mp3
- Audio for article/24. Hyttya-hyttya vocal.mp3
- __MACOSX/Audio for article/._24. Hyttya-hyttya vocal.mp3
- Audio for article/31. Mukkuri Hokkaido (1965) NR.mp3
- __MACOSX/Audio for article/._31. Mukkuri Hokkaido (1965) NR.mp3
- Audio for article/02. Maria Appolon.mp3
- __MACOSX/Audio for article/._02. Maria Appolon.mp3
- Audio for article/26. Song of a raindeer Urdy.mp3
- __MACOSX/Audio for article/._26. Song of a raindeer Urdy.mp3
- Audio for article/21. High Erkin.mp3
- __MACOSX/Audio for article/._21. High Erkin.mp3
- Audio for article/27. The flatfish dance Khein.mp3
- __MACOSX/Audio for article/._27. The flatfish dance Khein.mp3
- Audio for article/35. Koka Agniun long bass.mp3
- __MACOSX/Audio for article/._35. Koka Agniun long bass.mp3
- Audio for article/18. Front, back, high, low articulations.mp3
- __MACOSX/Audio for article/._18. Front, back, high, low articulations.mp3
- Audio for article/52. Tumran Kurinka soprano.mp3
- __MACOSX/Audio for article/._52. Tumran Kurinka soprano.mp3
- Audio for article/41. Mukkuri 1965 tenor.mp3
- __MACOSX/Audio for article/._41. Mukkuri 1965 tenor.mp3
- Audio for article/51. Tumran Kurinka alto.mp3
- __MACOSX/Audio for article/._51. Tumran Kurinka alto.mp3
- Audio for article/30. Koka Chnyr.mp3
- __MACOSX/Audio for article/._30. Koka Chnyr.mp3
- Audio for article/10. Menerik-2, Tattinskii Ulus.mp3
- __MACOSX/Audio for article/._10. Menerik-2, Tattinskii Ulus.mp3
- Audio for article/29. Dog barking.mp3
- __MACOSX/Audio for article/._29. Dog barking.mp3
- Audio for article/46. Wood varyga alto.mp3
- __MACOSX/Audio for article/._46. Wood varyga alto.mp3
- Audio for article/08. Song of Verya Nenyang.mp3
- __MACOSX/Audio for article/._08. Song of Verya Nenyang.mp3
- Audio for article/15. Vyvko.mp3
- __MACOSX/Audio for article/._15. Vyvko.mp3
- Audio for article/54. Bronze Xc.replica tenor.mp3
- __MACOSX/Audio for article/._54. Bronze Xc.replica tenor.mp3
- Audio for article/03. Mary had a little lamb.mp3
- __MACOSX/Audio for article/._03. Mary had a little lamb.mp3
- Audio for article/11. Menerik-1 Gavrilyev.mp3
- __MACOSX/Audio for article/._11. Menerik-1 Gavrilyev.mp3
- Audio for article/37. Koka Agniun long alto.mp3
- __MACOSX/Audio for article/._37. Koka Agniun long alto.mp3
- Audio for article/09. Murun Yrya.mp3
- __MACOSX/Audio for article/._09. Murun Yrya.mp3
- Audio for article/42. Mukkuri 1965 alto.mp3
- __MACOSX/Audio for article/._42. Mukkuri 1965 alto.mp3
- Audio for article/36. Koka Agniun long tenor.mp3
- __MACOSX/Audio for article/._36. Koka Agniun long tenor.mp3
- Audio for article/49. Tumran Kurinka bass.mp3
- __MACOSX/Audio for article/._49. Tumran Kurinka bass.mp3
- Audio for article/39. Koka Agniun long descant.mp3
- __MACOSX/Audio for article/._39. Koka Agniun long descant.mp3
- Audio for article/05. Ptitsyna Tuluktan Doborum.mp3
- __MACOSX/Audio for article/._05. Ptitsyna Tuluktan Doborum.mp3
- Audio for article/16. Symyskha.mp3
- __MACOSX/Audio for article/._16. Symyskha.mp3
- __MACOSX/._Audio for article
