# Supplementary material for: The Overlooked Tradition of “Personal Music” and Its Place in the Evolution of Music
Source: Front Psychol. 2020 Feb 18;10:3051. doi: 10.3389/fpsyg.2019.03051 (PMC7040865; doi:10.3389/fpsyg.2019.03051)
Supplement: Presentation 2 — Audio for Appendix. [file Presentation_2.zip]

Archive with 75 entries (75 files):
- Audio for appendix/Bamboo demo kuluzun komus Tuva.mp3
- Audio for appendix/Bamboo-2. Cheler khomus, alto.mp3
- Audio for appendix/Bamboo-2. Cheler khomus, bass.mp3
- Audio for appendix/Bamboo-2. Cheler khomus, soprano.mp3
- Audio for appendix/Bamboo-2. Cheler khomus, tenor.mp3
- Audio for appendix/Bamboo-2. Cheler komus.mp3
- Audio for appendix/Bamboo-3. Mukkuri type-2, alto.mp3
- Audio for appendix/Bamboo-3. Mukkuri type-2, bass.mp3
- Audio for appendix/Bamboo-3. Mukkuri type-2, soprano.mp3
- Audio for appendix/Bamboo-3. Mukkuri type-2, tenor.mp3
- Audio for appendix/Bamboo-3. Mukkuri type-2.mp3
- Audio for appendix/Bamboo-4. Mukkuri type-3, alto.mp3
- Audio for appendix/Bamboo-4. Mukkuri type-3, bass.mp3
- Audio for appendix/Bamboo-4. Mukkuri type-3, soprano.mp3
- Audio for appendix/Bamboo-4. Mukkuri type-3, tenor.mp3
- Audio for appendix/Bamboo-4. Mukkuri type-3.mp3
- Audio for appendix/Bone demo khomus Yakutia.mp3
- Audio for appendix/Brass-1. Kanga, alto.mp3
- Audio for appendix/Brass-1. Kanga, bass.mp3
- Audio for appendix/Brass-1. Kanga, soprano.mp3
- Audio for appendix/Brass-1. Kanga, tenor.mp3
- Audio for appendix/Brass-1. Kanga.mp3
- Audio for appendix/Brass-2. Kanga, alto.mp3
- Audio for appendix/Brass-2. Kanga, bass.mp3
- Audio for appendix/Brass-2. Kanga, soprano.mp3
- Audio for appendix/Brass-2. Kanga, tenor.mp3
- Audio for appendix/Brass-2. Kanga.mp3
- Audio for appendix/Brass-3. aman huur, alto.mp3
- Audio for appendix/Brass-3. aman huur, bass.mp3
- Audio for appendix/Brass-3. aman huur, soprano.mp3
- Audio for appendix/Brass-3. aman huur, tenor.mp3
- Audio for appendix/Brass-3. aman huur.mp3
- Audio for appendix/Bronze murchunga, alto.mp3
- Audio for appendix/Bronze murchunga, bass.mp3
- Audio for appendix/Bronze murchunga, soprano.mp3
- Audio for appendix/Bronze murchunga, tenor.mp3
- Audio for appendix/Bronze murchunga.mp3
- Audio for appendix/Copper vargan, alto.mp3
- Audio for appendix/Copper vargan, bass.mp3
- Audio for appendix/Copper vargan, tenor.mp3
- Audio for appendix/Copper vargan.mp3
- Audio for appendix/Iron-1. kunkai (portion 2), alto.mp3
- Audio for appendix/Iron-1. kunkai (portion 2), bass.mp3
- Audio for appendix/Iron-1. kunkai (portion 2), tenor.mp3
- Audio for appendix/Iron-1. kunkai (portion 2).mp3
- Audio for appendix/Iron-2. Zakanga, alto.mp3
- Audio for appendix/Iron-2. Zakanga, bass.mp3
- Audio for appendix/Iron-2. Zakanga, soprano.mp3
- Audio for appendix/Iron-2. Zakanga, tenor.mp3
- Audio for appendix/Iron-2. Zakanga.mp3
- Audio for appendix/Stainless steel. Glazyrin vargan, alto.mp3
- Audio for appendix/Stainless steel. Glazyrin vargan, bass.mp3
- Audio for appendix/Stainless steel. Glazyrin vargan, tenor.mp3
- Audio for appendix/Stainless steel. Glazyrin vargan.mp3
- Audio for appendix/Steel-1. Glazyrin vargan, alto.mp3
- Audio for appendix/Steel-1. Glazyrin vargan, bass.mp3
- Audio for appendix/Steel-1. Glazyrin vargan, tenor.mp3
- Audio for appendix/Steel-1. Glazyrin vargan.mp3
- Audio for appendix/Steel-2. Alekseyev-1 alto.mp3
- Audio for appendix/Steel-2. Alekseyev-1 bass.mp3
- Audio for appendix/Steel-2. Alekseyev-1 descant.mp3
- Audio for appendix/Steel-2. Alekseyev-1 soprano.mp3
- Audio for appendix/Steel-2. Alekseyev-1 tenor.mp3
- Audio for appendix/Steel-2. Alekseyev-1.mp3
- Audio for appendix/Steel-3. Alekseyev-2 alto.mp3
- Audio for appendix/Steel-3. Alekseyev-2 bass.mp3
- Audio for appendix/Steel-3. Alekseyev-2 soprano.mp3
- Audio for appendix/Steel-3. Alekseyev-2 tenor.mp3
- Audio for appendix/Steel-3. Alekseyev-2.mp3
- Audio for appendix/Wood demo khomus Krasnoyarsk.mp3
- Audio for appendix/Wood Jigatch Komuz, alto.mp3
- Audio for appendix/Wood Jigatch Komuz, bass.mp3
- Audio for appendix/Wood Jigatch Komuz, soprano.mp3
- Audio for appendix/Wood Jigatch Komuz, tenor.mp3
- Audio for appendix/Wood Jigatch Komuz.mp3
