# Supplementary material for: The Overlooked Tradition of “Personal Music” and Its Place in the Evolution of Music
Source: Front Psychol. 2020 Feb 18;10:3051. doi: 10.3389/fpsyg.2019.03051 (PMC7040865; doi:10.3389/fpsyg.2019.03051)
Supplement: Presentation 3 — Figures for Appendix. [file Presentation_3.zip]

Archive with 54 entries (49 files):
- Figures for Appendix/
- Figures for Appendix/.DS_Store
- Figures for Appendix/Reduced Figures/
- Figures for Appendix/Reduced Figures/Fig.6-varyga.png
- __MACOSX/
- __MACOSX/Figures for Appendix/
- __MACOSX/Figures for Appendix/Reduced Figures/
- __MACOSX/Figures for Appendix/Reduced Figures/._Fig.6-varyga.png
- Figures for Appendix/Reduced Figures/Fig.7-jigatch.png
- __MACOSX/Figures for Appendix/Reduced Figures/._Fig.7-jigatch.png
- Figures for Appendix/Reduced Figures/Fig.16-doromb.png
- __MACOSX/Figures for Appendix/Reduced Figures/._Fig.16-doromb.png
- Figures for Appendix/Reduced Figures/Fig.15-vargan.png
- __MACOSX/Figures for Appendix/Reduced Figures/._Fig.15-vargan.png
- Figures for Appendix/Reduced Figures/Fig.9-tumran.png
- __MACOSX/Figures for Appendix/Reduced Figures/._Fig.9-tumran.png
- Figures for Appendix/Reduced Figures/Fig.10-khomus.png
- __MACOSX/Figures for Appendix/Reduced Figures/._Fig.10-khomus.png
- Figures for Appendix/Reduced Figures/Fig.22-khomus.png
- __MACOSX/Figures for Appendix/Reduced Figures/._Fig.22-khomus.png
- Figures for Appendix/Reduced Figures/Fig.1-koka.png
- __MACOSX/Figures for Appendix/Reduced Figures/._Fig.1-koka.png
- Figures for Appendix/Reduced Figures/Fig.8-tumran.png
- __MACOSX/Figures for Appendix/Reduced Figures/._Fig.8-tumran.png
- Figures for Appendix/Reduced Figures/Fig.23-vargan.png
- __MACOSX/Figures for Appendix/Reduced Figures/._Fig.23-vargan.png
- Figures for Appendix/Reduced Figures/Fig.19-kunkai.png
- __MACOSX/Figures for Appendix/Reduced Figures/._Fig.19-kunkai.png
- Figures for Appendix/Reduced Figures/Fig.14-kanga.png
- __MACOSX/Figures for Appendix/Reduced Figures/._Fig.14-kanga.png
- Figures for Appendix/Reduced Figures/Fig.2-mukkuri.png
- __MACOSX/Figures for Appendix/Reduced Figures/._Fig.2-mukkuri.png
- Figures for Appendix/Reduced Figures/Fig.3-cheler.png
- __MACOSX/Figures for Appendix/Reduced Figures/._Fig.3-cheler.png
- Figures for Appendix/Reduced Figures/Fig.17-murchunga.png
- __MACOSX/Figures for Appendix/Reduced Figures/._Fig.17-murchunga.png
- Figures for Appendix/Reduced Figures/Fig.21-vargan.png
- __MACOSX/Figures for Appendix/Reduced Figures/._Fig.21-vargan.png
- Figures for Appendix/Reduced Figures/Fig.12-kuluzun.png
- __MACOSX/Figures for Appendix/Reduced Figures/._Fig.12-kuluzun.png
- Figures for Appendix/Reduced Figures/Fig.5-mukkuri1-2.png
- __MACOSX/Figures for Appendix/Reduced Figures/._Fig.5-mukkuri1-2.png
- Figures for Appendix/Reduced Figures/Fig.18-aman.png
- __MACOSX/Figures for Appendix/Reduced Figures/._Fig.18-aman.png
- Figures for Appendix/Reduced Figures/Fig.20-zakanga.png
- __MACOSX/Figures for Appendix/Reduced Figures/._Fig.20-zakanga.png
- Figures for Appendix/Reduced Figures/Fig.11-khomus.png
- __MACOSX/Figures for Appendix/Reduced Figures/._Fig.11-khomus.png
- Figures for Appendix/Reduced Figures/Fig.13-kanga.png
- __MACOSX/Figures for Appendix/Reduced Figures/._Fig.13-kanga.png
- Figures for Appendix/Reduced Figures/Fig.4-mukkuri.png
- __MACOSX/Figures for Appendix/Reduced Figures/._Fig.4-mukkuri.png
- __MACOSX/Figures for Appendix/._Reduced Figures
- __MACOSX/._Figures for Appendix
